# Supplementary material for: Long-term statins administration exacerbates diabetic nephropathy via ectopic fat deposition in diabetic mice
Source: Nat Commun. 2023 Jan 24;14:390. doi: 10.1038/s41467-023-35944-z (PMC9873739; doi:10.1038/s41467-023-35944-z)
Supplement: Supplementary file 4 — Source Data [file 41467_2023_35944_MOESM4_ESM.xlsx]

## Sheet: Figure 1b and 1c
	Fig1.b
			Db/m						Db													Db+Ato 5										Db+Ato 10																Db+Rosu 20
		12W	28.32	29.72	26.37	26.92	28.2	25.49	54.67	56.55	54.17	54.26	44.64	50.78	52.1	52.76	52.39	40.88	46.42	45.17	57.43	55.81	54.29	49.83	55.41	58.83	50.58	52.66	50.17	49.03	60.83	52.95	55.37	47.1	52.97	43.09	48.7	54.47	56.98	49.77	54.2	54.3	53.12	50.35	51.3	50.6	51.9	52.31	52.24
		16W	27.11	31.12	30.67	26.47	29.8	26.7	51.42	41.03	57.64	51.48	61.18	64.34	44.37	60.41	61.82	62.19	56.88	62.44	62.23	59.26	49.76	55.56	59.03	65.57	50.25	59.69	56.08	57.22	66.23	61.83	54.59	61.58	31.11	52.38	60.36	63.67	53.49	59.96	61.52	64.28	53.4	47.54	58.46	58.66	54.13	58.23	56.16
		23W	32.41	32.18	27.98	27.46	29.49	26.82	58.88	33.88	58.41	61.83	64.05	56.84	45.49	42.15	50.19	50.74				52.34	1.64	49.73	51.59	54.07	55.24	54.05	50.6	60.56		56.01	42.08	36.8	50.04	58.61	47.55	36.78	41.92	56.53	44.18	53.52						52.52	50.8
		28W	32.96	27.3	31.53	27.61	28.43	27.15	40.02	52.43	71.85	64.48	46.42	53.41	58.01	53.17	58.74	64.51				47.53	40.56	58.9	52.71	55.22	50.99	54.79				54.49	35.17	44.18	40.59	40.19	41.59	37.48										48.56	56.56
		33W	32.9	33.01	29.33	28.93	29.11	28.72	43.88	47.85	55.08	37.29	44.7	59.26	62.66							39.24	57.5	51.43	51.96	46.56	37.93					31.4	28.24	26.89	59.89	33.38	29.8	30.72										55.41	62.75
		38W	31.55	33.41	30.62	29.16	28.48	29.44	51	58	39	50	29.99	30.89								32	39	53	44	50						31	27	25.09	48.72	30.21												53	53
		43W	32.3	33.93	31.39	25.63	25.79	29.11	46.81	57.54	58.44	34.95	43.03	56.64								41.27	30.62	47.28	50.14	50.13						31.25	39.59	33.03														51.28	53
																							Fig1b 43w	Tukey's multiple comparisons test	Mean Diff.	95.00% CI of diff.	Below threshold?	Summary	Adjusted P Value
	Fig1.c		Db/m	Db/m+Ato5	Db/m+Ato10	Db/m+Rosu20	Db	Db+Ato5	Db+Ato10	Db+Rosu20			Log-rank (Mantel-Cox) test (recommended)											Db/m vs. Db	-19.88	-31.74 to -8.017	Yes	***	0.0007
		51	0										Chi square	43.51										Db/m vs. Db+Ato 5	-14.2	-26.64 to -1.757	Yes	*	0.021
		51	0										df	7										Db/m vs. Db+Ato 10	-4.932	-19.46 to 9.594	No	ns	0.8398
		51	0										P value	<0.0001										Db/m vs. Db+Rosu20	-21.84	-36.37 to -7.316	Yes	**	0.002
		51	0										P value summary	****										Db vs. Db+Ato 5	5.68	-6.759 to 18.12	No	ns	0.6469
		51	0										Are the survival curves sig different?	Yes										Db vs. Db+Ato 10	14.95	0.4193 to 29.47	Yes	*	0.042
		51	0																					Db vs. Db+Rosu20	-1.965	-16.49 to 12.56	No	ns	0.9936
		51		0																				Db+Ato 5 vs. Db+Ato 10	9.265	-5.737 to 24.27	No	ns	0.3686
		51		0																				Db+Ato 5 vs. Db+Rosu20	-7.645	-22.65 to 7.357	No	ns	0.5509
		51		0																				Db+Ato 10 vs. Db+Rosu20	-16.91	-33.68 to -0.1372	Yes	*	0.0476
		51		0
		51		0
		51		0
		51		0
		51		0
		51			0
		51			0
		51			0
		51			0
		51			0
		51			0
		51			0
		29				1
		51				0
		51				0
		51				0
		51				0
		51				0
		51				0
		25					1
		28					1
		33					1
		39					1
		35					1
		51					0
		51					0
		51					0
		51					0
		51					0
		51					0
		51					0
		22						1
		25						1
		25						1
		30						1
		45						1
		51						1
		51						0
		51						0
		51						0
		51						0
		18							1
		22							1
		24							1
		25							1
		25							1
		26							1
		28							1
		31							1
		32							1
		36							1
		38							1
		39							1
		43							1
		46							1
		46							1
		51							0
		23								1
		28								1
		30								1
		32								1
		34								1
		36								1
		42								1
		51								0
		51								0
[truncated: 7 more columns]

## Sheet: Figure 1d-h
	Fig 1d
			Db/m						Db							Db+Ato5									Db+Ato10						Db+Rosu20
		12W	7	6.2	7.2	5.6			20.9	32.9	29.2	31.3				33.3	33.3	28.2	25.1						33.3	26.1	10.3	33.3			30.6	27.3	30.4	33.3
		16W	5.6	5.9	6.2	6.5			23.3	29.4	27.7	19.1				29.8	33.3	30.4	27.6						31.1	33.3	28.2	31.7			15.9	20.9	16.3	16.8
		23W	5.8	4.9	6.3	6.8			33.3	19.9	9.8	11.3				17.1	14.4	24.5	30.9						18.1	30.3	33.3	33.3			26.1	33.3	28.4	12.7
		28W	3.4	5.9	6.1	6.4			19.7	17.8	17.7	20.2				27.2	27.8	17.7	14.5						14.8	21.8	17.9	21.9			15.4	18.9	24.3	25.6
		33W	7.7	7.9	6.5	5.8			13.7	27.7	10.2	30				26.4	24.6	29.5	24.4						33.3	26.9	31.1	31.7			17.4	10.9	27.3	21
		38W	8.5	8.8	9.1	5.1			15.3	14.3	29.6	32.1				33.3	32.8	24.1	33.3						33.3	33.3	27.5	27.3			14.4	22.8	16.2	25.5
		43W	7.7	11.3	10.2	6.3			15.7	19.4	11.2	15.7				29.6	29	32.7	18						30.9	33.3	28.4	33.3			16.3	25.2	18.2	16.2
	compare 43w	Tukey's multiple comparisons test	Mean Diff.	95.00% CI of diff.	Below threshold?	Summary	Adjusted P Value
		Db/m vs. Db	-6.625	-15.43 to 2.180	No	ns	0.1911
		Db/m vs. Db+Ato5	-18.45	-27.25 to -9.645	Yes	****	<0.0001
		Db/m vs. Db+Ato10	-22.6	-31.40 to -13.80	Yes	****	<0.0001
		Db/m vs. Db+Rosu20	-10.1	-18.90 to -1.295	Yes	*	0.0211
		Db vs. Db+Ato5	-11.83	-20.63 to -3.020	Yes	**	0.0065
		Db vs. Db+Ato10	-15.98	-24.78 to -7.170	Yes	***	0.0004
		Db vs. Db+Rosu20	-3.475	-12.28 to 5.330	No	ns	0.7412
		Db+Ato5 vs. Db+Ato10	-4.15	-12.95 to 4.655	No	ns	0.6041
		Db+Ato5 vs. Db+Rosu20	8.35	-0.4548 to 17.15	No	ns	0.0671
		Db+Ato10 vs. Db+Rosu20	12.5	3.695 to 21.30	Yes	**	0.0041
	Fig 1e	Db/m	Db/Db	Db+ATO5	Db+ATO10	Db+ROSU20						Tukey's multiple comparisons test	Mean Diff.	95.00% CI of diff.	Below threshold?	Summary	Adjusted P Value
		8.89	20.04	12.3	42.07	48.55						Db/m vs. Db/Db	-12	-30.39 to 6.397	No	ns	0.3354	A-B
		11.77	25.32	20.15	34.52	43.6						Db/m vs. Db+ATO5	-10.36	-28.76 to 8.032	No	ns	0.4785	A-C
		10.45	28.97	29.08	37.87	38.3						Db/m vs. Db+ATO10	-35.02	-53.41 to -16.62	Yes	****	<0.0001	A-D
		13.64	26.15	13.29	44.12	31.03						Db/m vs. Db+ROSU20	-29.84	-48.24 to -11.44	Yes	***	0.0006	A-E
		18.38	25.27	30.11	89.27	53						Db/Db vs. Db+ATO5	1.635	-16.76 to 20.03	No	ns	0.9989	B-C
		13.77	23.14	34.15	39.15	41.46						Db/Db vs. Db+ATO10	-23.02	-41.41 to -4.623	Yes	**	0.0091	B-D
												Db/Db vs. Db+ROSU20	-17.84	-36.24 to 0.5536	No	ns	0.0604	B-E
												Db+ATO5 vs. Db+ATO10	-24.65	-43.05 to -6.258	Yes	**	0.0048	C-D
												Db+ATO5 vs. Db+ROSU20	-19.48	-37.87 to -1.081	Yes	*	0.0342	C-E
												Db+ATO10 vs. Db+ROSU20	5.177	-13.22 to 23.57	No	ns	0.9199	D-E
	Fig 1f
		Db/m				Db/Db				Db+ATO5					Db+ATO10				Db+ROSU20
	15min	3.4	3.1	3.3	4.2	16.9	25.4	27.7	17.7	20.8	33.3	24.1	33.3	24.6	30.7	33.3	15.6	33.3	11.7	23.7	12.2	33.3
	30min	1.5	1.8	1.4	3.2	14.3	14.7	21.7	15.8	11.2	28.8	9.2	30.9	11.3	33.3	33.3	10.7	33.3	13.1	21.8	12.6	24.8
	60min	2	1.3	0.6	1.9	7.5	7.3	12.2	8.1	10.3	10.8	5.9	23.5	8.8	31.7	33.3	11.6	33.3	8.6	19.8	13.9	25.2
	90min	1.7	1.2	0.6	0.6	7.3	10.6	15.7	6	4.7	7.4	8.3	21.1	12.2	24.3	33.3	6.6	30.5	7.7	16.4	8.9	22.2
	120min	1.4	1.2	1.1	1.7	5.3	15.8	16.4	9.8	4.2	10.9	23.5	26.2	13.2	25.9	33.3	9.9	30.2	12.8	17.1	6.7	33.3
	AUC	1.10546	5.84727	5.62909
		0.938182	7.73818	10.0509			Tukey's multiple comparisons test	Mean Diff.	95.00% CI of diff.	Below threshold?	Summary	Adjusted P Value
		0.698182	10.4218	6.86545			Db/m vs. Db	-6.589	-15.11 to 1.928	No	ns	0.1741
		1.25818	6.34909	15.3164			Db/m vs. Db+Ato5	-8.062	-16.14 to 0.01839	No	ns	0.0507
				7.44727			Db/m vs. Db+Ato10	-14.32	-22.84 to -5.805	Yes	***	0.0008
							Db/m vs. Db+Rosu20	-8.833	-17.35 to -0.3154	Yes	*	0.0402
							Db vs. Db+Ato5	-1.473	-9.553 to 6.607	No	ns	0.9792
							Db vs. Db+Ato10	-7.733	-16.25 to 0.7846	No	ns	0.0847
							Db vs. Db+Rosu20	-2.244	-10.76 to 6.274	No	ns	0.9247
							Db+Ato5 vs. Db+Ato10	-6.26	-14.34 to 1.820	No	ns	0.1731
							Db+Ato5 vs. Db+Rosu20	-0.7709	-8.851 to 7.309	No	ns	0.9982
							Db+Ato10 vs. Db+Rosu20	5.489	-3.028 to 14.01	No	ns	0.3211
	Fig 1h	Db/m	Db/Db	Db+ATO5	Db+ATO10	Db+ROSU20					Tukey's multiple comparisons test	Mean Diff.	95.00% CI of diff.	Below threshold?	Summary	Adjusted P Value
		0.780797	1.14791	2.48517	1.74346	2.48109					Db/m vs. Db/Db	-0.5294	-1.054 to -0.004430	Yes	*	0.0474	A-B
		1.12824	1.59613	2.66817	1.72958	2.06718					Db/m vs. Db+ATO5	-1.174	-1.699 to -0.6488	Yes	****	<0.0001	A-C
		1.34632	1.48058	1.95482	2.691	1.77314					Db/m vs. Db+ATO10	-1.038	-1.563 to -0.5129	Yes	****	<0.0001	A-D
		0.772727	1.68358	1.71328	1.99351	2.08503					Db/m vs. Db+ROSU20	-1.135	-1.660 to -0.6105	Yes	****	<0.0001	A-E
		0.971922	1.79453	2.46779	1.93019	1.93257					Db/Db vs. Db+ATO5	-0.6444	-1.169 to -0.1194	Yes	*	0.0108	B-C
		1.0155	1.48925	1.76894	2.15493	2.48926					Db/Db vs. Db+ATO10	-0.5085	-1.033 to 0.01653	No	ns	0.061	B-D
											Db/Db vs. Db+ROSU20	-0.606	-1.131 to -0.08106	Yes	*	0.018	B-E
											Db+ATO5 vs. Db+ATO10	0.1359	-0.3891 to 0.6609	No	ns	0.9395	C-D
											Db+ATO5 vs. Db+ROSU20	0.03832	-0.4867 to 0.5633	No	ns	0.9995	C-E
											Db+ATO10 vs. Db+ROSU20	-0.0976	-0.6226 to 0.4274	No	ns	0.9814	D-E

## Sheet: Fig 2g-n
	Fig 2g
			Db/m	Db	Db+Ato5	Db+Ato10	Db+Rosu20			Tukey's multiple comparisons test	Mean Diff.	95.00% CI of diff.	Below threshold?	Summary	Adjusted P Value
			20.2898	34.3094	54.6338	84.1143	48.6043			Db/m vs. Db	-22.13	-54.17 to 9.910	No	ns	0.2821
			20.2898	37.8775	47.9489	53.2737	42.8144			Db/m vs. Db+Ato5	-59.48	-91.52 to -27.44	Yes	***	0.0001
			21.7801	50.5879	47.9489	62.3156	40.9395			Db/m vs. Db+Ato10	-45.04	-77.08 to -13.00	Yes	**	0.003
			17.8855	47.2966	96.2159	53.9523	59.4833			Db/m vs. Db+Rosu20	-30.24	-62.28 to 1.798	No	ns	0.071
			19.8009	34.3094	88.8898	51.925	51.255			Db vs. Db+Ato5	-37.35	-69.39 to -5.310	Yes	*	0.0166
			21.7801	50.2327	143.084	86.4911	60.1873			Db vs. Db+Ato10	-22.91	-54.95 to 9.131	No	ns	0.2514
										Db vs. Db+Rosu20	-8.112	-40.15 to 23.93	No	ns	0.944
										Db+Ato5 vs. Db+Ato10	14.44	-17.60 to 46.48	No	ns	0.6795
										Db+Ato5 vs. Db+Rosu20	29.24	-2.801 to 61.28	No	ns	0.0858
										Db+Ato10 vs. Db+Rosu20	14.8	-17.24 to 46.84	No	ns	0.6598
	Fig 2h		Db/m	Db	Db+Ato5	Db+Ato10	Db+Rosu20			Tukey's multiple comparisons test	Mean Diff.	95.00% CI of diff.	Below threshold?	Summary	Adjusted P Value
			28.016	39.298	71.715	53.219	53.848			Db/m vs. Db	-8.503	-21.11 to 4.105	No	ns	0.304
			26.028	34.154	65.656	57.087	66.437			Db/m vs. Db+Ato5	-37.94	-50.55 to -25.34	Yes	****	<0.0001
			27.842	28.695	59.12	60.847	62.415			Db/m vs. Db+Ato10	-31.48	-44.09 to -18.87	Yes	****	<0.0001
			24.156	34.327	44.562	38.079	75.351			Db/m vs. Db+Rosu20	-39.32	-51.93 to -26.71	Yes	****	<0.0001
			23.489	34.076	67.526	66.315	60.417			Db vs. Db+Ato5	-29.44	-42.05 to -16.83	Yes	****	<0.0001
			20.498	30.495	69.118	63.375	67.48			Db vs. Db+Ato10	-22.98	-35.59 to -10.37	Yes	***	0.0001
										Db vs. Db+Rosu20	-30.82	-43.42 to -18.21	Yes	****	<0.0001
										Db+Ato5 vs. Db+Ato10	6.463	-6.145 to 19.07	No	ns	0.5687
										Db+Ato5 vs. Db+Rosu20	-1.375	-13.98 to 11.23	No	ns	0.9976
										Db+Ato10 vs. Db+Rosu20	-7.838	-20.45 to 4.770	No	ns	0.3819
	Fig 2i									Tukey's multiple comparisons test	Mean Diff.	95.00% CI of diff.	Below threshold?	Summary	Adjusted P Value
			Db/m	Db	Db+Ato5	Db+Ato10	Db+Rosu20			Db/m vs. Db/Db	8.194	5.045 to 11.34	Yes	****	<0.0001
			27.917	20.482	13.116	13.015	16.261			Db/m vs. Db+ATO5	13.61	10.46 to 16.75	Yes	****	<0.0001
			28.89	18.805	15.41	22.192	14.365			Db/m vs. Db+ATO10	11.52	8.368 to 14.67	Yes	****	<0.0001
			25.841	18.107	12.866	17.555	14.219			Db/m vs. Db+ROSU20	12.78	9.627 to 15.92	Yes	****	<0.0001
			27.128	18.843	13.378	13.5	15.177			Db/Db vs. Db+ATO5	5.413	2.264 to 8.561	Yes	***	0.0003
			26.776	21.765	13.541	14.904	14.354			Db/Db vs. Db+ATO10	3.323	0.1743 to 6.471	Yes	*	0.035
			28.376	17.764	14.979	14.663	13.896			Db/Db vs. Db+ROSU20	4.582	1.434 to 7.731	Yes	**	0.0021
										Db+ATO5 vs. Db+ATO10	-2.09	-5.238 to 1.059	No	ns	0.3189
										Db+ATO5 vs. Db+ROSU20	-0.8303	-3.979 to 2.318	No	ns	0.9356
										Db+ATO10 vs. Db+ROSU20	1.26	-1.889 to 4.408	No	ns	0.7653
	Fig 2i		Db/m	Db/Db	Db+ATO5	Db+ATO10	Db+ROSU20			Tukey's multiple comparisons test	Mean Diff.	95.00% CI of diff.	Below threshold?	Summary	Adjusted P Value
			12.5	10	6.16667	8.83333	6			Db/m vs. Db/Db	2.333	0.5113 to 4.155	Yes	**	0.0074
			11.6667	10.8	7.16667	8.83333	6.33333			Db/m vs. Db+ATO5	5.022	3.200 to 6.844	Yes	****	<0.0001
			13	8.5	8.33333	8.16667	5.2			Db/m vs. Db+ATO10	4.078	2.256 to 5.900	Yes	****	<0.0001
			10.5	10	6.66667	7.83333	7.16667			Db/m vs. Db+ROSU20	5.1	3.278 to 6.922	Yes	****	<0.0001
			10.8	9.5	5	6.83333	8			Db/Db vs. Db+ATO5	2.689	0.8668 to 4.511	Yes	**	0.0018
			12.5	8.16667	7.5	6	7.66667			Db/Db vs. Db+ATO10	1.744	-0.07760 to 3.566	No	ns	0.0653
										Db/Db vs. Db+ROSU20	2.767	0.9446 to 4.589	Yes	**	0.0013
										Db+ATO5 vs. Db+ATO10	-0.9444	-2.766 to 0.8776	No	ns	0.5583
										Db+ATO5 vs. Db+ROSU20	0.07778	-1.744 to 1.900	No	ns	>0.9999
										Db+ATO10 vs. Db+ROSU20	1.022	-0.7998 to 2.844	No	ns	0.4826
	Fig 2k		Db/m	Db	Db+Ato5	Db+Ato10	Db+Rosu20			Tukey's multiple comparisons test	Mean Diff.	95.00% CI of diff.	Below threshold?	Summary	Adjusted P Value
			23.6436	53.1754	80.7144	71.2501	98.1502			Db/m vs. Db	-29.46	-47.84 to -11.08	Yes	***	0.0007
			24.4004	67.1532	60.6122	85.2487	59.9317			Db/m vs. Db+Ato5	-43.53	-61.91 to -25.15	Yes	****	<0.0001
			18.8246	51.0853	57.175	63.6952	59.8345			Db/m vs. Db+Ato10	-49.1	-67.48 to -30.72	Yes	****	<0.0001
			26.428	50.6409	82.0754	63.6744	73.4651			Db/m vs. Db+Rosu20	-46.48	-64.86 to -28.10	Yes	****	<0.0001
			24.3102	57.0639	77.18	87.5679	57.5708			Db vs. Db+Ato5	-14.06	-32.45 to 4.316	No	ns	0.1957
			34.8439	50.1132	55.8627	75.6177	82.3879			Db vs. Db+Ato10	-19.64	-38.02 to -1.256	Yes	*	0.0321
										Db vs. Db+Rosu20	-17.02	-35.40 to 1.363	No	ns	0.0792
										Db+Ato5 vs. Db+Ato10	-5.572	-23.95 to 12.81	No	ns	0.8978
										Db+Ato5 vs. Db+Rosu20	-2.953	-21.33 to 15.43	No	ns	0.9892
										Db+Ato10 vs. Db+Rosu20	2.619	-15.76 to 21.00	No	ns	0.9932
	Fig 2l		Db/m	Db/db	Db+Ato10
			1.43887	1.27022	0.865143
			1.44847	1.36684	1.04403					Tukey's multiple comparisons test	Mean Diff.	95.00% CI of diff.	Below threshold?	Summary	Adjusted P Value
			1.45136	1.77731	0.965616					Db/m vs. Db/db	0.04143	-0.3340 to 0.4169	No	ns	0.9524
			1.287	1.04561	0.724235					Db/m vs. Db+Ato10	0.5461	0.2034 to 0.8888	Yes	**	0.0033
					0.938382					Db/db vs. Db+Ato10	0.5046	0.1619 to 0.8474	Yes	**	0.0056
					0.624705
	Fig 2m
		Db/m				Db				Db+Ato5				Db+Ato10				Db+Rosu20
	Baseline	134.681	105.541	46.4974	132.116	724.048	620.519	548.419	525.487	639.624	1027.99	514.455	352.473	293.96	716.586	971.093	550.688	809.034	384.432	691.345	805.958
	6W	91.0842	127.41	122.752	59.0898	924.93	719.053	657.906	575.533	981.214	817.994	458.17	518.614	323.882	347.596	843.757	858.787	581.394	471.454	637.364	794.903
	10W	170.351	133.107	126.911	91.5355	936.477	832.64	910.618	1120.83	725.918	1238.17	2026.03	816.551	1648.91	1487.24	1351.12	2169.36	1157.91	1153.11	1287.52	928.917
	17W	154.148	164.378	175.171	131.073	668.761	880.212	493.889	974.214	1071.97	690.76	426.074	928.166	1053.46	1236.63	986.959	1407.34	1061.07	913.507	1593.28	1058.94
	23W	152.912	251.001	303.394	155.127	931.345	1226.3	1217.94	605.868	1201.54	1327.5	490.144	1051.67	1370.53	1145.99	1043.38	1446.17	1433.26	1472.32	1028.89	1387.73
	30W	325.153	201.605	164.089	259.294	1003.33	830.352	1094.63	1295.5	1433.69	1285.7	2846.74	1565.13	2530.62	887.029	2366.07	1854.78	1944.06	1608.11	3016.57	1078.31
		32W	Tukey's multiple comparisons test	Mean Diff.	95.00% CI of diff.	Below threshold?	Summary	Adjusted P Value
			Db/m vs. Db	-779.8	-1319 to -240.2	Yes	**	0.0036
			Db/m vs. Db+Ato5	-802.1	-1342 to -262.6	Yes	**	0.0028
			Db/m vs. Db+Ato10	-1036	-1575 to -496.4	Yes	***	0.0002
			Db/m vs. Db+Rosu20	-1115	-1654 to -575.4	Yes	***	0.0001
			Db vs. Db+Ato5	-22.35	-561.9 to 517.2	No	ns	>0.9999
			Db vs. Db+Ato10	-256.2	-795.7 to 283.4	No	ns	0.5978
			Db vs. Db+Rosu20	-335.2	-874.7 to 204.4	No	ns	0.3497
			Db+Ato5 vs. Db+Ato10	-233.8	-773.3 to 305.7	No	ns	0.6732
			Db+Ato5 vs. Db+Rosu20	-312.8	-852.4 to 226.7	No	ns	0.4139
			Db+Ato10 vs. Db+Rosu20	-79.03	-618.6 to 460.5	No	ns	0.9905
	Fig 2n
		Db/m				Db				Db+Ato5				Db+Ato10				Db+Rosu20
	Baseline	1.44698	0.744794	0.883119		11.2391	7.71171	7.7209		13.8926	5.9874	4.49648		6.60199	8.44441	12.0626		5.38516	11.1712	4.09374
	8W	1.22652	1.64553	1.29878		4.83969	12.255	8.75332		13.1767	5.31313	6.12919		8.21898	8.90099	6.8152		14.1908	7.84958	6.50344
	19W	1.20807	2.62019	1.63003		16.0338	17.24	19.6206		17.0655	20.0538	17.9791	27.142	28.9437	17.1666	19.0803	17.844	14.9157	30.2906	24.5133	12.4911
	25W	2.98346	1.48911	1.63313	2.87732	17.0225	19.5196	16.3608	10.4062	20.5368	14.6747	22.0061	14.0707	22.9915	29.0108	21.7263	17.2747	19.3644	21.5639	37.649	17.4941
	32W	2.98901	6.26542	2.39701	1.94049	17.1845	15.8232	14.5259	13.8551	24.5455	18.1669	15.0211	21.4056	19.1262	24.9948	20.8723	23.6639	25.5885	26.4886	25.1623	30.1882
	32W	Tukey's multiple comparisons test	Mean Diff.	95.00% CI of diff.	Below threshold?	Summary	Adjusted P Value
		Db/m vs. Db	-11.95	-17.74 to -6.159	Yes	***	0.0001
		Db/m vs. Db+Ato5	-16.39	-22.18 to -10.60	Yes	****	<0.0001
		Db/m vs. Db+Ato10	-18.77	-24.56 to -12.98	Yes	****	<0.0001
		Db/m vs. Db+Rosu20	-23.46	-29.25 to -17.67	Yes	****	<0.0001
		Db vs. Db+Ato5	-4.438	-10.23 to 1.353	No	ns	0.1782
		Db vs. Db+Ato10	-6.817	-12.61 to -1.027	Yes	*	0.0176
		Db vs. Db+Rosu20	-11.51	-17.30 to -5.719	Yes	***	0.0002
		Db+Ato5 vs. Db+Ato10	-2.38	-8.170 to 3.411	No	ns	0.713
		Db+Ato5 vs. Db+Rosu20	-7.072	-12.86 to -1.282	Yes	*	0.0136
		Db+Ato10 vs. Db+Rosu20	-4.693	-10.48 to 1.098	No	ns	0.1423

## Sheet: Fig 3e-g
	Fig 3e
		Db/m	Db	Db+Ato5	Db+Ato10	Db+Rosu20			Tukey's multiple comparisons test	Mean Diff.	95.00% CI of diff.	Below threshold?	Summary	Adjusted P Value
		3.003	6.779	10.211	13.596	14.856			Db/m vs. Db	-3.553	-10.69 to 3.581	No	ns	0.5949
		1.859	4.366	26.254	14.518	12.464			Db/m vs. Db+Ato5	-9.851	-16.98 to -2.716	Yes	**	0.0036
		3.008	3.985	9.314	13.635	26.478			Db/m vs. Db+Ato10	-10.82	-17.96 to -3.686	Yes	**	0.0013
		2.156	10.027	10.081	11.852	12.18			Db/m vs. Db+Rosu20	-13.24	-20.37 to -6.105	Yes	***	0.0001
		1.948	5.054	7.773	10.576	11.131			Db vs. Db+Ato5	-6.297	-13.43 to 0.8373	No	ns	0.1024
		2.894	5.977	10.338	15.615	17.195			Db vs. Db+Ato10	-7.267	-14.40 to -0.1328	Yes	*	0.0444
									Db vs. Db+Rosu20	-9.686	-16.82 to -2.552	Yes	**	0.0043
									Db+Ato5 vs. Db+Ato10	-0.9702	-8.105 to 6.164	No	ns	0.9943
									Db+Ato5 vs. Db+Rosu20	-3.389	-10.52 to 3.746	No	ns	0.6364
									Db+Ato10 vs. Db+Rosu20	-2.419	-9.553 to 4.716	No	ns	0.8548
	Fig 3f
		Db/m	Db	Db+Ato5	Db+Ato10	Db+Rosu20			Tukey's multiple comparisons test	Mean Diff.	95.00% CI of diff.	Below threshold?	Summary	Adjusted P Value
		6.166	6.614	10.623	12.809	19.48			Db/m vs. Db	-3.355	-9.665 to 2.954	No	ns	0.5342
		4.994	10.024	10.981	28.492	8.793			Db/m vs. Db+Ato5	-7.226	-13.54 to -0.9167	Yes	*	0.0191
		6.637	7.566	10.382	14.347	16.259			Db/m vs. Db+Ato10	-10.84	-17.15 to -4.535	Yes	***	0.0003
		4.554	8.412	12.517	14.522	10.292			Db/m vs. Db+Rosu20	-8.619	-14.93 to -2.310	Yes	**	0.004
		4.159	11.025	15.886	10.752	15.402			Db vs. Db+Ato5	-3.871	-10.18 to 2.438	No	ns	0.3947
		7.489	10.489	16.967	18.146	15.489			Db vs. Db+Ato10	-7.49	-13.80 to -1.180	Yes	*	0.0143
									Db vs. Db+Rosu20	-5.264	-11.57 to 1.045	No	ns	0.135
									Db+Ato5 vs. Db+Ato10	-3.619	-9.928 to 2.691	No	ns	0.461
									Db+Ato5 vs. Db+Rosu20	-1.393	-7.703 to 4.916	No	ns	0.9653
									Db+Ato10 vs. Db+Rosu20	2.226	-4.084 to 8.535	No	ns	0.8363
	Fig 3g
		Db/m	Db	Db+Ato5	Db+Ato10	Db+Rosu20			Tukey's multiple comparisons test	Mean Diff.	95.00% CI of diff.	Below threshold?	Summary	Adjusted P Value
		5.054	4.936	10.592	8.427	17.249			Db/m vs. Db	-1.288	-8.097 to 5.521	No	ns	0.9802
		3.501	5.978	17.89	25.096	10.438			Db/m vs. Db+Ato5	-11.27	-18.08 to -4.465	Yes	***	0.0005
		3.602	5.888	15.038	18.206	12.673			Db/m vs. Db+Ato10	-10.45	-17.26 to -3.641	Yes	**	0.0012
		4.804	3.007	10.894	12.965	8.579			Db/m vs. Db+Rosu20	-8.964	-15.77 to -2.155	Yes	**	0.0057
		4.941	7.492	25.141	11.056	17.648			Db vs. Db+Ato5	-9.986	-16.79 to -3.177	Yes	**	0.0019
		5.165	7.496	15.156	14.017	14.265			Db vs. Db+Ato10	-9.162	-15.97 to -2.353	Yes	**	0.0046
									Db vs. Db+Rosu20	-7.676	-14.48 to -0.8667	Yes	*	0.0216
									Db+Ato5 vs. Db+Ato10	0.824	-5.985 to 7.633	No	ns	0.9964
									Db+Ato5 vs. Db+Rosu20	2.31	-4.499 to 9.119	No	ns	0.8545
									Db+Ato10 vs. Db+Rosu20	1.486	-5.323 to 8.295	No	ns	0.9668

## Sheet: Figure 4f-g
Figure 4f														IL-1beta
														Db/m	Db/Db	Db+ATO5	Db+ATO10	Db+ROSU20
														0.675419	1.40789	4.75609	5.31898	5.09651
														0.869452	2.05457	5.04003	3.97161	6.54608
														0.825047	2.28462	6.0202	11.4031	11.924
														1.93335	3.79867	7.50726	15.6453	8.90934
														0.696729	1.41052	3.32493	3.97224	4.27253
															1.73045	3.05605	5.10543	4.88218
														Tukey's multiple comparisons test	Mean Diff.	95.00% CI of diff.	Below threshold?	Summary	Adjusted P Value
														Db/m vs. Db/Db	-1.114	-5.995 to 3.766	No	ns	0.9604	A-B
														Db/m vs. Db+ATO5	-3.951	-8.831 to 0.9298	No	ns	0.1539	A-C
														Db/m vs. Db+ATO10	-6.569	-11.45 to -1.689	Yes	**	0.0047	A-D
														Db/m vs. Db+ROSU20	-5.938	-10.82 to -1.058	Yes	*	0.0118	A-E
														Db/Db vs. Db+ATO5	-2.836	-7.490 to 1.817	No	ns	0.399	B-C
														Db/Db vs. Db+ATO10	-5.455	-10.11 to -0.8015	Yes	*	0.016	B-D
														Db/Db vs. Db+ROSU20	-4.824	-9.477 to -0.1705	Yes	*	0.0396	B-E
														Db+ATO5 vs. Db+ATO10	-2.619	-7.272 to 2.035	No	ns	0.4772	C-D
														Db+ATO5 vs. Db+ROSU20	-1.988	-6.641 to 2.666	No	ns	0.7181	C-E
														Db+ATO10 vs. Db+ROSU20	0.631	-4.022 to 5.284	No	ns	0.9943	D-E
														NGAL
														Db/m	Db/Db	Db+ATO5	Db+ATO10	Db+ROSU20
														0.876979	1.04378	3.61063	7.54939	5.13262
														1.02163	2.35246	4.52661	6.63759	5.41186
														0.794063	1.83655	2.63941	2.47029	2.76982
														0.764192	2.27096	2.62546	3.36279	3.92178
														0.64829	1.89339	2.98594	3.22824	5.0029
														1.89485	2.44298	2.85856	3.50648	3.65213
														Tukey's multiple comparisons test	Mean Diff.	95.00% CI of diff.	Below threshold?	Summary	Adjusted P Value
														Db/m vs. Db/Db	-0.9734	-2.901 to 0.9545	No	ns	0.5825	A-B
														Db/m vs. Db+ATO5	-2.208	-4.136 to -0.2799	Yes	*	0.0191	A-C
														Db/m vs. Db+ATO10	-3.459	-5.387 to -1.531	Yes	***	0.0002	A-D
														Db/m vs. Db+ROSU20	-3.315	-5.243 to -1.387	Yes	***	0.0003	A-E
														Db/Db vs. Db+ATO5	-1.234	-3.162 to 0.6934	No	ns	0.3531	B-C
														Db/Db vs. Db+ATO10	-2.486	-4.414 to -0.5579	Yes	**	0.007	B-D
														Db/Db vs. Db+ROSU20	-2.342	-4.270 to -0.4140	Yes	*	0.0118	B-E
														Db+ATO5 vs. Db+ATO10	-1.251	-3.179 to 0.6765	No	ns	0.34	C-D
														Db+ATO5 vs. Db+ROSU20	-1.107	-3.035 to 0.8204	No	ns	0.4595	C-E
														Db+ATO10 vs. Db+ROSU20	0.1439	-1.784 to 2.072	No	ns	0.9994	D-E

## Sheet: Fig 5b
		Fig 5b
				Db/m	Db	Db+Ato5	Db+Ato10	Db+Rosu20			Tukey's multiple comparisons test	Mean Diff.	95.00% CI of diff.	Below threshold?	Summary	Adjusted P Value
				8.95625	5.43752	5.90364	41.9166	20.7655			Db/m vs. Db	-3.746	-16.16 to 8.667	No	ns	0.8993
				7.28174	13.8885	32.3645	33.7291	33.8979			Db/m vs. Db+Ato5	-14.39	-26.80 to -1.978	Yes	*	0.0174
				12.1726	12.4496	28.2504	36.0597	11.3012			Db/m vs. Db+Ato10	-25.9	-38.32 to -13.49	Yes	****	<0.0001
				5.70773	10.5041	14.51	26.0887	20.6979			Db/m vs. Db+Rosu20	-13.54	-25.96 to -1.132	Yes	*	0.0276
				4.36341	12.1861	26.4895	45.7807	20.9209			Db vs. Db+Ato5	-10.64	-23.06 to 1.768	No	ns	0.1184
				9.15626	15.6452	26.4591	19.4862	21.3194			Db vs. Db+Ato10	-22.16	-34.57 to -9.746	Yes	***	0.0002
											Db vs. Db+Rosu20	-9.799	-22.21 to 2.614	No	ns	0.1723
											Db+Ato5 vs. Db+Ato10	-11.51	-23.93 to 0.8983	No	ns	0.0784
											Db+Ato5 vs. Db+Rosu20	0.8457	-11.57 to 13.26	No	ns	0.9996
											Db+Ato10 vs. Db+Rosu20	12.36	-0.05253 to 24.77	No	ns	0.0514
		Fig 5c
				Blank	Db/m	Db/Db	Db+Ato10				Tukey's multiple comparisons test	Mean Diff.	95.00% CI of diff.	Below threshold?	Summary	Adjusted P Value
				963000000	1340000000	2670000000	3130000000				Blank vs. Db/m	-975666667	-2176858663 to 225525330	No	ns	0.1167
				996000000	2020000000	3560000000	4380000000				Blank vs. Db/Db	-2355666667	-3556858663 to -1154474670	Yes	**	0.0011
				564000000	2090000000	3360000000	3890000000				Blank vs. Db+Ato10	-2959000000	-4160191996 to -1757808004	Yes	***	0.0002
											Db/m vs. Db/Db	-1380000000	-2581191996 to -178808004	Yes	*	0.0257
											Db/m vs. Db+Ato10	-1983333333	-3184525330 to -782141337	Yes	**	0.0033
											Db/Db vs. Db+Ato10	-603333333	-1804525330 to 597858663	No	ns	0.4258

## Sheet: Fig 6a 
	Fig 6a
	S-TCHO	Db/m	Db/Db	Db+ATO5	Db+ATO10	Db+ROSU20		Tukey's multiple comparisons test	Mean Diff.	95.00% CI of diff.	Below threshold?	Summary	Adjusted P Value
		3.11	6.98	5.1	4.32	3.39		Db/m vs. Db/Db	-2.983	-4.743 to -1.224	Yes	***	0.0003
		2.91	5.27	2.75	2.81	4.74		Db/m vs. Db+ATO5	-0.9333	-2.693 to 0.8263	No	ns	0.5366
		2.91	6.22	2.57	3.64	3.01		Db/m vs. Db+ATO10	0.04	-1.720 to 1.800	No	ns	>0.9999
		3.64	6.59	4.78	2.46	2.14		Db/m vs. Db+ROSU20	0.3217	-1.438 to 2.081	No	ns	0.9826
		2.58	7.33	3.7	2.35	0.72		Db/Db vs. Db+ATO5	2.05	0.2904 to 3.810	Yes	*	0.0167
		3.74	4.4	5.59	3.07	2.96		Db/Db vs. Db+ATO10	3.023	1.264 to 4.783	Yes	***	0.0003
								Db/Db vs. Db+ROSU20	3.305	1.545 to 5.065	Yes	****	<0.0001
								Db+ATO5 vs. Db+ATO10	0.9733	-0.7863 to 2.733	No	ns	0.4964
								Db+ATO5 vs. Db+ROSU20	1.255	-0.5046 to 3.015	No	ns	0.2536
								Db+ATO10 vs. Db+ROSU20	0.2817	-1.478 to 2.041	No	ns	0.9894
	S-TG	Db/m	Db/Db	Db+ATO5	Db+ATO10	Db+ROSU20		Tukey's multiple comparisons test	Mean Diff.	95.00% CI of diff.	Below threshold?	Summary	Adjusted P Value
		0.16	1.34	0.53	0.47	0.54		Db/m vs. Db/Db	-0.8883	-1.239 to -0.5372	Yes	****	<0.0001
		0.25	0.9	0.58	0.55	0.3		Db/m vs. Db+ATO5	-0.2933	-0.6444 to 0.05778	No	ns	0.1341
		0.36	0.9	0.47	0.26	0.61		Db/m vs. Db+ATO10	-0.2	-0.5511 to 0.1511	No	ns	0.4677
		0.12	0.88	0.47	0.38	0.7		Db/m vs. Db+ROSU20	-0.265	-0.6161 to 0.08611	No	ns	0.2064
		0.24	0.8	0.5	0.59	0.38		Db/Db vs. Db+ATO5	0.595	0.2439 to 0.9461	Yes	***	0.0004
		0.19	1.83	0.53	0.27	0.38		Db/Db vs. Db+ATO10	0.6883	0.3372 to 1.039	Yes	****	<0.0001
								Db/Db vs. Db+ROSU20	0.6233	0.2722 to 0.9744	Yes	***	0.0002
								Db+ATO5 vs. Db+ATO10	0.09333	-0.2578 to 0.4444	No	ns	0.9338
								Db+ATO5 vs. Db+ROSU20	0.02833	-0.3228 to 0.3794	No	ns	0.9993
								Db+ATO10 vs. Db+ROSU20	-0.065	-0.4161 to 0.2861	No	ns	0.9817
	S-HDL	Db/m	Db/Db	Db+ATO5	Db+ATO10	Db+ROSU20		Tukey's multiple comparisons test	Mean Diff.	95.00% CI of diff.	Below threshold?	Summary	Adjusted P Value
		3.06	1.2	3.64	3.72	4.18		Db/m vs. Db/Db	2.485	0.9547 to 4.015	Yes	***	0.0006
		4.73	1.4	3.44	4.09	3.1		Db/m vs. Db+ATO5	0.2967	-1.234 to 1.827	No	ns	0.9784
		4.37	1.03	2.95	4.88	3.88		Db/m vs. Db+ATO10	-0.4417	-1.972 to 1.089	No	ns	0.9129
		2.29	1.8	2.25	4.01	4.53		Db/m vs. Db+ROSU20	-0.5067	-2.037 to 1.024	No	ns	0.865
		5.03	1.45	5.17	4.84	3.85		Db/Db vs. Db+ATO5	-2.188	-3.719 to -0.6580	Yes	**	0.0025
		3.88	1.57	4.13	4.47	6.86		Db/Db vs. Db+ATO10	-2.927	-4.457 to -1.396	Yes	****	<0.0001
								Db/Db vs. Db+ROSU20	-2.992	-4.522 to -1.461	Yes	****	<0.0001
								Db+ATO5 vs. Db+ATO10	-0.7383	-2.269 to 0.7920	No	ns	0.6229
								Db+ATO5 vs. Db+ROSU20	-0.8033	-2.334 to 0.7270	No	ns	0.5464
								Db+ATO10 vs. Db+ROSU20	-0.065	-1.595 to 1.465	No	ns	>0.9999
	S-LDLC	Db/m	Db/Db	Db+ATO5	Db+ATO10	Db+ROSU20		Tukey's multiple comparisons test	Mean Diff.	95.00% CI of diff.	Below threshold?	Summary	Adjusted P Value
		0.37	1.29	0.27	0.37	0.4		Db/m vs. Db/Db	-0.82	-1.070 to -0.5696	Yes	****	<0.0001
		0.24	1.04	0.57	0.25	0.1		Db/m vs. Db+ATO5	-0.205	-0.4554 to 0.04544	No	ns	0.1473
		0.16	0.95	0.36	0.26	0.33		Db/m vs. Db+ATO10	0.015	-0.2354 to 0.2654	No	ns	0.9998
		0.27	1.28	0.8	0.42	0.59		Db/m vs. Db+ROSU20	-0.001667	-0.2521 to 0.2488	No	ns	>0.9999
		0.39	1.28	0.55	0.26	0.24		Db/Db vs. Db+ATO5	0.615	0.3646 to 0.8654	Yes	****	<0.0001
		0.44	0.95	0.55	0.22	0.22		Db/Db vs. Db+ATO10	0.835	0.5846 to 1.085	Yes	****	<0.0001
								Db/Db vs. Db+ROSU20	0.8183	0.5679 to 1.069	Yes	****	<0.0001
								Db+ATO5 vs. Db+ATO10	0.22	-0.03044 to 0.4704	No	ns	0.105
								Db+ATO5 vs. Db+ROSU20	0.2033	-0.04710 to 0.4538	No	ns	0.1527
								Db+ATO10 vs. Db+ROSU20	-0.01667	-0.2671 to 0.2338	No	ns	0.9997
	S-Adiponectin
		Db/m	Db/Db	Db+ATO5	Db+ATO10	Db+ROSU20		Tukey's multiple comparisons test	Mean Diff.	95.00% CI of diff.	Below threshold?	Summary	Adjusted P Value
		43.1161	30.1201	25.7198	28.5346	27.2239		Db/m vs. Db/Db	8.885	3.901 to 13.87	Yes	***	0.0002
		33.9714	29.5547	33.6165	28.8592	27.4411		Db/m vs. Db+ATO5	9.25	4.266 to 14.23	Yes	***	0.0001
		42.6958	29.9282	30.3893	28.2944	23.3571		Db/m vs. Db+ATO10	9.857	4.873 to 14.84	Yes	****	<0.0001
		36.5782	27.1822	27.4306	27.8104	24.4371		Db/m vs. Db+ROSU20	11.36	6.373 to 16.34	Yes	****	<0.0001
		39.2753	28.6028	27.8568	27.9368	24.4252		Db/Db vs. Db+ATO5	0.3646	-4.620 to 5.349	No	ns	0.9995
		34.0084	30.9443	29.1318	29.0673	34.614		Db/Db vs. Db+ATO10	0.9716	-4.013 to 5.956	No	ns	0.9779
								Db/Db vs. Db+ROSU20	2.472	-2.512 to 7.457	No	ns	0.5985
								Db+ATO5 vs. Db+ATO10	0.607	-4.377 to 5.591	No	ns	0.9963
								Db+ATO5 vs. Db+ROSU20	2.108	-2.877 to 7.092	No	ns	0.7276
								Db+ATO10 vs. Db+ROSU20	1.501	-3.484 to 6.485	No	ns	0.9

## Sheet: Figure 6e
Figure 6e
														HMGCR
														Db/m	Db/Db	Db+ATO5	Db+ATO10	Db+ROSU20
														0.760809	1.07636	1.92523	5.46458	11.4094
														0.529937	0.812112	2.61161	5.72526	10.4408
														1.27241	2.03084	5.18241	8.50933	10.5951
														1.62967	3.18261	6.25674	14.3204	8.45697
														0.807181	0.944623	6.30952	6.13687	3.51659
															4.37129	5.32525	5.48909	4.22654
														Tukey's multiple comparisons test	Mean Diff.	95.00% CI of diff.	Below threshold?	Summary	Adjusted P Value
														Db/m vs. Db/Db	-1.07	-5.503 to 3.364	No	ns	0.952	A-B
														Db/m vs. Db+ATO5	-3.602	-8.036 to 0.8320	No	ns	0.1516	A-C
														Db/m vs. Db+ATO10	-6.608	-11.04 to -2.174	Yes	**	0.0017	A-D
														Db/m vs. Db+ROSU20	-7.108	-11.54 to -2.674	Yes	***	0.0007	A-E
														Db/Db vs. Db+ATO5	-2.532	-6.760 to 1.695	No	ns	0.4161	B-C
														Db/Db vs. Db+ATO10	-5.538	-9.765 to -1.311	Yes	**	0.0061	B-D
														Db/Db vs. Db+ROSU20	-6.038	-10.27 to -1.811	Yes	**	0.0026	B-E
														Db+ATO5 vs. Db+ATO10	-3.006	-7.233 to 1.222	No	ns	0.2548	C-D
														Db+ATO5 vs. Db+ROSU20	-3.506	-7.733 to 0.7216	No	ns	0.1381	C-E
														Db+ATO10 vs. Db+ROSU20	-0.5	-4.727 to 3.727	No	ns	0.9966	D-E
														CD36
														Db/m	Db/Db	Db+ATO5	Db+ATO10	Db+ROSU20
														1.30881	1.83614	2.43879	2.99751	4.93738
														1.17475	2.14115	2.98693	4.42888	4.94039
														0.495488	1.31828	5.55506	2.94788	3.72202
														1.10309	2.28364	3.65584	3.32937	2.68014
														1.3897	1.166	2.8506	3.4007	2.23177
														0.528161	3.15851	2.32852	4.05307	3.44012
														Tukey's multiple comparisons test	Mean Diff.	95.00% CI of diff.	Below threshold?	Summary	Adjusted P Value
														Db/m vs. Db/Db	-0.984	-2.449 to 0.4815	No	ns	0.3081	A-B
														Db/m vs. Db+ATO5	-2.303	-3.768 to -0.8371	Yes	***	0.0009	A-C
														Db/m vs. Db+ATO10	-2.526	-3.992 to -1.061	Yes	***	0.0003	A-D
														Db/m vs. Db+ROSU20	-2.659	-4.124 to -1.193	Yes	***	0.0001	A-E
														Db/Db vs. Db+ATO5	-1.319	-2.784 to 0.1468	No	ns	0.0926	B-C
														Db/Db vs. Db+ATO10	-1.542	-3.008 to -0.07678	Yes	*	0.0356	B-D
														Db/Db vs. Db+ROSU20	-1.675	-3.140 to -0.2092	Yes	*	0.0195	B-E
														Db+ATO5 vs. Db+ATO10	-0.2236	-1.689 to 1.242	No	ns	0.9911	C-D
														Db+ATO5 vs. Db+ROSU20	-0.356	-1.822 to 1.109	No	ns	0.9514	C-E
														Db+ATO10 vs. Db+ROSU20	-0.1324	-1.598 to 1.333	No	ns	0.9988	D-E
														CPT1
														Db/m	Db/Db	Db+ATO5	Db+ATO10	Db+ROSU20		Tukey's multiple comparisons test	Mean Diff.	95.00% CI of diff.	Below threshold?	Summary	Adjusted P Value
														1.10795	1.12246	0.856869	0.504268	0.496674		Db/m vs. Db/Db	-0.2392	-0.8880 to 0.4095	No	ns	0.8135
														1.36562	1.02208	0.333706	0.473353	0.660644		Db/m vs. Db+ATO5	0.1951	-0.4536 to 0.8439	No	ns	0.9003
														0.333137	1.51133	1.30224	1.13473	0.800838		Db/m vs. Db+ATO10	0.4545	-0.1943 to 1.103	No	ns	0.2694
														0.347454	1.71483	1.32013	0.836259	0.684983		Db/m vs. Db+ROSU20	0.4126	-0.2362 to 1.061	No	ns	0.3597
														1.41603	1.02185	0.632755	0.143633	0.283098		Db/Db vs. Db+ATO5	0.4344	-0.2144 to 1.083	No	ns	0.3107
														1.42981	1.04279	0.383485	0.180992	0.598232		Db/Db vs. Db+ATO10	0.6937	0.04494 to 1.342	Yes	*	0.0319
																				Db/Db vs. Db+ROSU20	0.6518	0.003064 to 1.301	Yes	*	0.0485
																				Db+ATO5 vs. Db+ATO10	0.2593	-0.3894 to 0.9081	No	ns	0.7657
																				Db+ATO5 vs. Db+ROSU20	0.2175	-0.4313 to 0.8662	No	ns	0.8598
																				Db+ATO10 vs. Db+ROSU20	-0.04187	-0.6906 to 0.6069	No	ns	0.9997
														ATGL
														Db/m	Db/Db	Db+ATO5	Db+ATO10	Db+ROSU20		Tukey's multiple comparisons test	Mean Diff.	95.00% CI of diff.	Below threshold?	Summary	Adjusted P Value
														0.64797	3.58064	2.72766	1.122	1.14122		Db/m vs. Db/Db	-1.712	-2.654 to -0.7698	Yes	***	0.0001	A-B
														0.395302	2.70683	1.46335	1.27216	1.09617		Db/m vs. Db+ATO5	-0.754	-1.696 to 0.1880	No	ns	0.1625	A-C
														0.592226	2.11471	1.55515	1.50947	1.1463		Db/m vs. Db+ATO10	-0.09827	-1.040 to 0.8437	No	ns	0.998	A-D
														0.599762	3.55039	1.79955	1.24449	0.741783		Db/m vs. Db+ROSU20	0.1965	-0.7455 to 1.139	No	ns	0.9717	A-E
														1.68041	1.92788	1.82205	0.831018	0.233834		Db/Db vs. Db+ATO5	0.9578	0.01580 to 1.900	Yes	*	0.0449	B-C
														2.08433	2.39049	1.15625	0.610496	0.461608		Db/Db vs. Db+ATO10	1.614	0.6715 to 2.556	Yes	***	0.0003	B-D
																				Db/Db vs. Db+ROSU20	1.908	0.9663 to 2.850	Yes	****	<0.0001	B-E
																				Db+ATO5 vs. Db+ATO10	0.6557	-0.2863 to 1.598	No	ns	0.2751	C-D
																				Db+ATO5 vs. Db+ROSU20	0.9505	0.008497 to 1.893	Yes	*	0.0472	C-E
																				Db+ATO10 vs. Db+ROSU20	0.2948	-0.6472 to 1.237	No	ns	0.8869	D-E
														LDLR
														Db/m	Db/Db	Db+ATO5	Db+ATO10	Db+ROSU20		Tukey's multiple comparisons test	Mean Diff.	95.00% CI of diff.	Below threshold?	Summary	Adjusted P Value
														1.12889	1.87269	2.69113	2.60419	2.2088		Db/m vs. Db/Db	-0.5355	-2.055 to 0.9837	No	ns	0.835	A-B
														1.32581	2.26272	2.48168	2.54274	2.32421		Db/m vs. Db+ATO5	-0.9823	-2.502 to 0.5370	No	ns	0.3419	A-C
														0.520228	1.43524	1.76162	1.79469	3.84391		Db/m vs. Db+ATO10	-2.348	-3.867 to -0.8288	Yes	**	0.0011	A-D
														0.606005	2.09634	1.42727	3.2164	3.53662		Db/m vs. Db+ROSU20	-1.998	-3.592 to -0.4049	Yes	**	0.0091	A-E
														1.32003	0.605236	1.1686	6.28319	3.07806		Db/Db vs. Db+ATO5	-0.4467	-1.966 to 1.073	No	ns	0.9064	B-C
														1.09904	0.940913	2.36321	3.64694			Db/Db vs. Db+ATO10	-1.813	-3.332 to -0.2933	Yes	*	0.0139	B-D
																				Db/Db vs. Db+ROSU20	-1.463	-3.056 to 0.1306	No	ns	0.0828	B-E
																				Db+ATO5 vs. Db+ATO10	-1.366	-2.885 to 0.1535	No	ns	0.0927	C-D
																				Db+ATO5 vs. Db+ROSU20	-1.016	-2.609 to 0.5773	No	ns	0.3551	C-E
																				Db+ATO10 vs. Db+ROSU20	0.3497	-1.244 to 1.943	No	ns	0.9656	D-E

## Sheet: Figure 7d
	Figure 7d																p-PI3K
																	Db/m	Db/Db	Db+ATO5	Db+ATO10	Db+ROSU20		Tukey's multiple comparisons test	Mean Diff.	95.00% CI of diff.	Below threshold?	Summary	Adjusted P Value
																	0.718368	1.46704	3.48373	3.13309	2.97984		Db/m vs. Db/Db	-0.4288	-1.104 to 0.2470	No	ns	0.362	A-B
																	1.43438	2.07999	2.58158	2.56054	2.30992		Db/m vs. Db+ATO5	-1.405	-2.080 to -0.7288	Yes	****	<0.0001	A-C
																	0.912972	1.20383	1.65542	2.60968	2.46366		Db/m vs. Db+ATO10	-1.63	-2.306 to -0.9545	Yes	****	<0.0001	A-D
																	1.18263	1.33067	2.2734	2.8615	2.23089		Db/m vs. Db+ROSU20	-1.494	-2.169 to -0.8180	Yes	****	<0.0001	A-E
																	1.00209	1.01522	2.44776	2.515	2.3417		Db/Db vs. Db+ATO5	-0.9758	-1.652 to -0.3000	Yes	**	0.0023	B-C
																	0.749558	1.47575	1.98527	2.10178	2.63647		Db/Db vs. Db+ATO10	-1.202	-1.877 to -0.5258	Yes	***	0.0002	B-D
																							Db/Db vs. Db+ROSU20	-1.065	-1.741 to -0.3893	Yes	***	0.0009	B-E
																							Db+ATO5 vs. Db+ATO10	-0.2257	-0.9015 to 0.4500	No	ns	0.8612	C-D
																							Db+ATO5 vs. Db+ROSU20	-0.08922	-0.7649 to 0.5865	No	ns	0.9949	C-E
																							Db+ATO10 vs. Db+ROSU20	0.1365	-0.5392 to 0.8122	No	ns	0.9748	D-E
																	AKT308
																	Db/m	Db/Db	Db+ATO5	Db+ATO10	Db+ROSU20		Tukey's multiple comparisons test	Mean Diff.	95.00% CI of diff.	Below threshold?	Summary	Adjusted P Value
																	0.422384	1.36785	4.09619	5.16196	3.81674		Db/m vs. Db/Db	-0.9662	-2.844 to 0.9113	No	ns	0.565	A-B
																	0.383729	2.52651	4.85733	3.68884	3.79472		Db/m vs. Db+ATO5	-2.056	-3.934 to -0.1787	Yes	*	0.0268	A-C
																	1.05461	0.871489	1.51079	1.30181	1.64417		Db/m vs. Db+ATO10	-1.815	-3.692 to 0.06288	No	ns	0.0617	A-D
																	0.545335	1.29254	1.55684	1.74218	3.77099		Db/m vs. Db+ROSU20	-2.084	-3.961 to -0.2062	Yes	*	0.0243	A-E
																	1.00127	3.32142	3.00036	2.60091	2.86172		Db/Db vs. Db+ATO5	-1.09	-2.968 to 0.7874	No	ns	0.449	B-C
																	2.59267	2.41733	3.31595	2.39203	2.61373		Db/Db vs. Db+ATO10	-0.8484	-2.726 to 1.029	No	ns	0.6774	B-D
																							Db/Db vs. Db+ROSU20	-1.117	-2.995 to 0.7600	No	ns	0.4245	B-E
																							Db+ATO5 vs. Db+ATO10	0.2416	-1.636 to 2.119	No	ns	0.9954	C-D
																							Db+ATO5 vs. Db+ROSU20	-0.02743	-1.905 to 1.850	No	ns	>0.9999	C-E
																							Db+ATO10 vs. Db+ROSU20	-0.2691	-2.147 to 1.608	No	ns	0.993	D-E
																	AKT473
																	Db/m	Db/Db	Db+ATO5	Db+ATO10	Db+ROSU20		Tukey's multiple comparisons test	Mean Diff.	95.00% CI of diff.	Below threshold?	Summary	Adjusted P Value
																	0.516998	1.30824	1.83802	2.44462	2.30548		Db/m vs. Db/Db	-0.5957	-1.482 to 0.2908	No	ns	0.3073	A-B
																	1.07555	1.79846	2.14035	2.67912	2.7598		Db/m vs. Db+ATO5	-1.186	-2.072 to -0.2995	Yes	**	0.0049	A-C
																	0.564419	0.988754	2.54577	1.06285	2.79511		Db/m vs. Db+ATO10	-1.033	-1.920 to -0.1470	Yes	*	0.0166	A-D
																	1.15255	1.06531	1.51898	1.38424	2.4983		Db/m vs. Db+ROSU20	-1.525	-2.412 to -0.6386	Yes	***	0.0003	A-E
																	0.730851	2.36046	2.44762	1.94125	2.03227		Db/Db vs. Db+ATO5	-0.5903	-1.477 to 0.2962	No	ns	0.3159	B-C
																	1.95964	2.05292	2.62498	2.68868	2.75956		Db/Db vs. Db+ATO10	-0.4378	-1.324 to 0.4487	No	ns	0.6025	B-D
																							Db/Db vs. Db+ROSU20	-0.9294	-1.816 to -0.04290	Yes	*	0.0366	B-E
																							Db+ATO5 vs. Db+ATO10	0.1525	-0.7340 to 1.039	No	ns	0.9861	C-D
																							Db+ATO5 vs. Db+ROSU20	-0.3391	-1.226 to 0.5474	No	ns	0.7927	C-E
																							Db+ATO10 vs. Db+ROSU20	-0.4916	-1.378 to 0.3949	No	ns	0.4939	D-E
																	p-p70s6k
																	Db/m	Db/Db	Db+ATO5	Db+ATO10	Db+ROSU20		Tukey's multiple comparisons test	Mean Diff.	95.00% CI of diff.	Below threshold?	Summary	Adjusted P Value
																	0.65771	2.71514	4.69356	4.26456	3.89377		Db/m vs. Db/Db	-1.144	-2.386 to 0.09789	No	ns	0.0815
																	1.76386	2.4511	5.15937	5.25912	4.96025		Db/m vs. Db+ATO5	-3.619	-4.861 to -2.377	Yes	****	<0.0001
																	1.03246	1.40626	5.1331	4.47872	2.7939		Db/m vs. Db+ATO10	-3.577	-4.819 to -2.335	Yes	****	<0.0001
																	1.03189	1.95993	4.06144	3.7481	4.37151		Db/m vs. Db+ROSU20	-2.961	-4.202 to -1.719	Yes	****	<0.0001
																	0.656924	1.68733	2.79286	4.88953	3.04819		Db/Db vs. Db+ATO5	-2.475	-3.717 to -1.234	Yes	****	<0.0001
																	0.857146	2.64368	5.87526	4.82262	4.69656		Db/Db vs. Db+ATO10	-2.433	-3.675 to -1.191	Yes	****	<0.0001
																							Db/Db vs. Db+ROSU20	-1.817	-3.059 to -0.5750	Yes	**	0.002
																							Db+ATO5 vs. Db+ATO10	0.04216	-1.200 to 1.284	No	ns	>0.9999
																							Db+ATO5 vs. Db+ROSU20	0.6586	-0.5832 to 1.900	No	ns	0.5368
																							Db+ATO10 vs. Db+ROSU20	0.6164	-0.6254 to 1.858	No	ns	0.5979

## Sheet: Figure 7d.2
Figure 7d																SREBP1
																Db/m	Db/Db	Db+ATO5	Db+ATO10	Db+ROSU20		Tukey's multiple comparisons test	Mean Diff.	95.00% CI of diff.	Below threshold?	Summary	Adjusted P Value
																1.21206	1.31884	5.50442	6.86191	6.0563		Db/m vs. Db/Db	-0.8551	-2.569 to 0.8591	No	ns	0.5934
																0.559968	3.67454	5.57564	5.4827	5.33725		Db/m vs. Db+ATO5	-4.628	-6.343 to -2.914	Yes	****	<0.0001
																0.808604	1.36194	7.78875	4.96469	8.03725		Db/m vs. Db+ATO10	-4.881	-6.595 to -3.167	Yes	****	<0.0001
																1.08341	1.36194	6.95885	6.33203	8.04612		Db/m vs. Db+ROSU20	-5.911	-7.625 to -4.197	Yes	****	<0.0001
																0.720022	1.56071	4.17053	5.59998	6.46346		Db/Db vs. Db+ATO5	-3.773	-5.487 to -2.059	Yes	****	<0.0001
																1.61595	1.85293	3.77197	6.04594	7.52655		Db/Db vs. Db+ATO10	-4.026	-5.740 to -2.312	Yes	****	<0.0001
																						Db/Db vs. Db+ROSU20	-5.056	-6.770 to -3.342	Yes	****	<0.0001
																						Db+ATO5 vs. Db+ATO10	-0.2528	-1.967 to 1.461	No	ns	0.9922
																						Db+ATO5 vs. Db+ROSU20	-1.283	-2.997 to 0.4314	No	ns	0.2133
																						Db+ATO10 vs. Db+ROSU20	-1.03	-2.744 to 0.6843	No	ns	0.4153
																FAS
																Db/m	Db/Db	Db+ATO5	Db+ATO10	Db+ROSU20		Tukey's multiple comparisons test	Mean Diff.	95.00% CI of diff.	Below threshold?	Summary	Adjusted P Value
																	2.23184	2.88106	3.49856	4.20099		Db/m vs. Db/Db	-1.28	-2.692 to 0.1314	No	ns	0.0885	A-B
																1.23592	2.4445	3.79205	4.31844	4.71464		Db/m vs. Db+ATO5	-3.135	-4.546 to -1.723	Yes	****	<0.0001	A-C
																1.41125	2.77126	4.72226	4.96746	4.95016		Db/m vs. Db+ATO10	-2.957	-4.368 to -1.545	Yes	****	<0.0001	A-D
																0.547184	3.04847	5.46662	4.93705	4.68854		Db/m vs. Db+ROSU20	-3.198	-4.609 to -1.786	Yes	****	<0.0001	A-E
																0.509349	1.2187	4.81505	2.80641	3.12617		Db/Db vs. Db+ATO5	-1.855	-3.200 to -0.5087	Yes	**	0.0038	B-C
																1.2963	1.96598	3.13086	3.21169	3.5065		Db/Db vs. Db+ATO10	-1.676	-3.022 to -0.3307	Yes	**	0.0096	B-D
																						Db/Db vs. Db+ROSU20	-1.918	-3.264 to -0.5719	Yes	**	0.0027	B-E
																						Db+ATO5 vs. Db+ATO10	0.1781	-1.168 to 1.524	No	ns	0.9948	C-D
																						Db+ATO5 vs. Db+ROSU20	-0.06318	-1.409 to 1.283	No	ns	>0.9999	C-E
																						Db+ATO10 vs. Db+ROSU20	-0.2412	-1.587 to 1.105	No	ns	0.9836	D-E
																ACC1
																Db/m	Db/Db	Db+ATO5	Db+ATO10	Db+ROSU20		Tukey's multiple comparisons test	Mean Diff.	95.00% CI of diff.	Below threshold?	Summary	Adjusted P Value
																1.13743	0.89147	4.80752	7.67995	6.894		Db/m vs. Db/Db	-1.852	-5.169 to 1.466	No	ns	0.4851	A-B
																1.18135	0.842832	4.82728	5.99144	6.79357		Db/m vs. Db+ATO5	-5.639	-8.957 to -2.322	Yes	***	0.0004	A-C
																1.02758	4.77109	8.1357	9.02009	8.89278		Db/m vs. Db+ATO10	-5.767	-9.084 to -2.449	Yes	***	0.0003	A-D
																0.539717	4.81093	8.93415	8.93349	8.59882		Db/m vs. Db+ROSU20	-5.345	-8.663 to -2.028	Yes	***	0.0007	A-E
																1.11392	1.9861	6.95411	4.78317	3.96757		Db/Db vs. Db+ATO5	-3.787	-6.950 to -0.6245	Yes	*	0.0135	B-C
																	3.80822	6.17661	4.19214	2.92505		Db/Db vs. Db+ATO10	-3.915	-7.078 to -0.7520	Yes	*	0.0102	B-D
																						Db/Db vs. Db+ROSU20	-3.494	-6.656 to -0.3306	Yes	*	0.0253	B-E
																						Db+ATO5 vs. Db+ATO10	-0.1275	-3.290 to 3.035	No	ns	>0.9999	C-D
																						Db+ATO5 vs. Db+ROSU20	0.2939	-2.869 to 3.457	No	ns	0.9987	C-E
																						Db+ATO10 vs. Db+ROSU20	0.4214	-2.742 to 3.584	No	ns	0.9946	D-E
															SCD1
															Db/m	Db/Db	Db+ATO5	Db+ATO10	Db+ROSU20			Tukey's multiple comparisons test	Mean Diff.	95.00% CI of diff.	Below threshold?	Summary	Adjusted P Value
															1.15528	2.09395	4.08982	4.90808	3.61349			Db/m vs. Db/Db	-0.9747	-2.421 to 0.4717	No	ns	0.3047	A-B
															1.1262	2.33471	4.94245	4.57756	4.05745			Db/m vs. Db+ATO5	-2.419	-3.865 to -0.9723	Yes	***	0.0004	A-C
															1.09699	1.84152	2.54932	4.46138	5.47047			Db/m vs. Db+ATO10	-3.423	-4.869 to -1.976	Yes	****	<0.0001	A-D
															0.884804	1.87906	3.03483	5.79818	6.93394			Db/m vs. Db+ROSU20	-3.767	-5.213 to -2.321	Yes	****	<0.0001	A-E
															1.017	1.07054	2.94197	2.91551	3.90556			Db/Db vs. Db+ATO5	-1.444	-2.890 to 0.002349	No	ns	0.0505	B-C
															0.719733	2.62814	2.95325	3.87473	4.62028			Db/Db vs. Db+ATO10	-2.448	-3.894 to -1.002	Yes	***	0.0004	B-D
																						Db/Db vs. Db+ROSU20	-2.792	-4.239 to -1.346	Yes	****	<0.0001	B-E
																						Db+ATO5 vs. Db+ATO10	-1.004	-2.450 to 0.4423	No	ns	0.2776	C-D
																						Db+ATO5 vs. Db+ROSU20	-1.348	-2.795 to 0.09805	No	ns	0.0762	C-E
																						Db+ATO10 vs. Db+ROSU20	-0.3443	-1.791 to 1.102	No	ns	0.9548	D-E

[truncated: 16 more sheets: Figure 8b, Figure 8b-2, Figure 8b-3, Figure 9a, Figure 9 e-g, Supplementary Table 1, Supplementary Table 2, Supplementary Table 3, Supplemental figure 2, Supplemental figure 3, Supplemental figure 4, Supplemental figure 5, Supplemental figure 6, Supplemental figure 8 a, Supplementary Figure 9e, Supplemental figure 10 a]
